# Supplementary material for: The Biotechnological Potential of Plant Growth-Promoting Rhizobacteria Isolated from Maize (Zea mays L.) Cultivations in the San Martin Region, Peru
Source: Plants (Basel). 2024 Jul 26;13(15):2075. doi: 10.3390/plants13152075 (PMC11313924; doi:10.3390/plants13152075)
Supplement: Supplementary file 1 [file plants-13-02075-s001.zip]

Archive with 1 entries (1 files):
- plants-3123442-supplementary.pdf
